# Supplementary material for: Surveillance of Antibacterial Usage during the COVID-19 Pandemic in England, 2020
Source: Antibiotics (Basel). 2021 Jul 10;10(7):841. doi: 10.3390/antibiotics10070841 (PMC8300678; doi:10.3390/antibiotics10070841)
Supplement: Supplementary file 1 [file antibiotics-10-00841-s001.zip]

Archive with 1 entries (1 files):
- antibiotics-1219126-supplementary.pdf
